# Supplementary material for: Specifics of Young Gastric Cancer Patients: A Population-Based Analysis of 46,110 Patients with Gastric Cancer from the German Clinical Cancer Registry Group
Source: Cancers (Basel). 2022 Nov 30;14(23):5927. doi: 10.3390/cancers14235927 (PMC9739447; doi:10.3390/cancers14235927)
Supplement: Supplementary file 1 [file cancers-14-05927-s001.zip]

Archive with 1 entries (1 files):
- cancers-2071156-supplementary.pdf
